# Supplementary material for: The transmissibility of noroviruses: Statistical modeling of outbreak events with known route of transmission in Japan
Source: PLoS One. 2017 Mar 15;12(3):e0173996. doi: 10.1371/journal.pone.0173996 (PMC5352013; doi:10.1371/journal.pone.0173996)
Supplement: S1 Table — (XLSX) [file pone.0173996.s002.xlsx]

## Sheet: Sheet1
Epidemic year	human_to_human transmission outbreaks	foodborne outbreaks	Unknown outbreaks
2000/01	17	148	127
2001/02	26	123	135
2002/03	30	120	70
2003/04	123	157	239
2004/05	210	115	106
2005/06	264	128	86
2006/07	861	262	265
2007/08	474	182	193
2008/09	362	138	103
2009/10	299	116	148
2010/11	355	141	152
2011/12	212	194	163
2012/13	396	256	166
2013/14	395	131	130
2014/15	288	157	128
2015/16	204	97	72
