# Supplementary material for: The transmissibility of noroviruses: Statistical modeling of outbreak events with known route of transmission in Japan
Source: PLoS One. 2017 Mar 15;12(3):e0173996. doi: 10.1371/journal.pone.0173996 (PMC5352013; doi:10.1371/journal.pone.0173996)
Supplement: S2 Table — (XLSX) [file pone.0173996.s003.xlsx]

## Sheet: Sheet1
Year	Month	human_to_human transmission outbreaks	foodborne outbreaks	Unknown outbreaks
2000	9	0	0	0
	10	0.0740074	0.6443	0.552879
	11	0.937427	8.16113	7.00313
	12	2.44225	21.2619	18.245
2001	1	5.57523	48.5373	41.6502
	2	4.83515	42.0943	36.1214
	3	1.2828	11.1679	9.58324
	4	0.937427	8.16113	7.00313
	5	0.592059	5.1544	4.42303
	6	0.29603	2.5772	2.21152
	7	0.0740074	0.6443	0.552879
	8	0.0740074	0.6443	0.552879
	9	0	0	0
	10	0.271545	1.28461	1.40994
	11	3.10337	14.6813	16.1136
	12	4.84901	22.9395	25.1775
2002	1	8.3015	39.2725	43.104
	2	3.918	18.5352	20.3435
	3	1.28014	6.05604	6.64687
	4	1.28014	6.05604	6.64687
	5	1.66806	7.8912	8.66108
	6	0.853426	4.03736	4.43125
	7	0.387921	1.83516	2.0142
	8	0.116376	0.550549	0.604261
	9	0.693374	2.7735	1.61787
	10	0	0	0
	11	2.31125	9.24499	5.39291
	12	5.72034	22.8814	13.3475
2003	1	4.50693	18.0277	10.5162
	2	5.8359	23.3436	13.6171
	3	4.39137	17.5655	10.2465
	4	1.27119	5.08475	2.9661
	5	1.50231	6.00925	3.50539
	6	0.98228	3.92912	2.29199
	7	0.693374	2.7735	1.61787
	8	-0.0577812	-0.231125	-0.134823
	9	3.18584	0	0
	10	10.354	0	2.38938
	11	14.3363	11.9469	15.1327
	12	12.7434	36.6372	61.3274
2004	1	15.1327	19.115	54.1593
	2	11.1504	23.0973	39.823
	3	19.9115	39.823	30.2655
	4	8.76106	7.9646	17.5221
	5	24.6903	5.57522	11.1504
	6	11.9469	3.9823	11.1504
	7	0	0	0.79646
	8	0.79646	0	1.59292
	9	0	0	0.79646
	10	5.57522	1.59292	0
	11	7.9646	3.18584	1.59292
	12	29.469	25.4867	18.3186
2005	1	90.7965	38.2301	39.0265
	2	27.0797	11.9469	16.7257
	3	7.16814	9.55752	11.1505
	4	1.59292	6.37168	8.76106
	5	29.469	3.18584	7.16814
	6	10.354	1.59292	0
	7	0.79646	0	1.59292
	8	0	0	0.79646
	9	0	2	2
	10	6	4	0
	11	37	11	6
	12	55	26	26
2006	1	60	27	19
	2	39	22	7
	3	19	15	12
	4	20	11	3
	5	18	5	9
	6	8	1	2
	7	1	2	1
	8	1	1	0
	9	4	1	1
	10	43	13	16
	11	28	73	71
	12	213	68	64
2007	1	106	28	30
	2	42	17	23
	3	30	23	13
	4	21	9	7
	5	12	5	5
	6	7	1	3
	7	4	1	3
	8	1	0	1
	9	0	0	1
	10	6	4	8
	11	74	18	28
	12	116	60	48
2008	1	92	43	33
	2	69	22	24
	3	49	17	16
	4	28	10	16
	5	13	2	7
	6	3	1	4
	7	0	0	1
	8	0	0	1
	9	1	0	2
	10	2	0	1
	11	20	8	4
	12	52	22	30
2009	1	90.106	38.8693	22.9682
	2	56.5371	19.4346	12.3675
	3	30.0353	15.9011	12.3675
	4	10.6007	3.53357	7.06713
	5	7.06714	3.53357	3.53357
	6	3.53357	3.53357	1.76678
	7	0	5.30035	1.76678
	8	0	1.76678	1.76679
	9	0	1.76678	1.76679
	10	5.30035	1.76678	1.76678
	11	14.1343	3.53356	8.83393
	12	30.0353	24.735	38.8693
2010	1	91.8728	30.0353	31.8021
	2	65.371	31.8021	30.0354
	3	26.5018	15.9011	19.4346
	4	28.2686	3.53357	8.83392
	5	10.6007	5.30035	3.53357
	6	1.76678	1.76679	3.53357
	7	0	0	3.53357
	8	0	0	1.76678
	9	3	0	0
	10	12	3	3
	11	97	18	12
	12	89	15	23
2011	1	41	24	31
	2	57	16	27
	3	24	21	17
	4	7	13	11
	5	14	13	12
	6	7	12	13
	7	2	4	3
	8	2	2	0
	9	0	3	1
	10	2	3	1
	11	16	9	8
	12	47	55	40
2012	1	58	29	34
	2	31	27	35
	3	17	37	12
	4	10	23	10
	5	15	2	14
	6	11	2	4
	7	2	4	3
	8	3	0	1
	9	2	1	3
	10	31	7	6
	11	116	45	52
	12	85	62	38
2013	1	50	47	26
	2	40	20	8
	3	23	51	11
	4	11	11	12
	5	19	8	4
	6	13	2	1
	7	3	2	1
	8	3	0	4
	9	4	3	0
	10	7	2	2
	11	43	13	13
	12	99	28	19
2014	1	79	36	34
	2	49	18	8
	3	38	11	17
	4	36	11	20
	5	28	4	15
	6	9	1	1
	7	2	1	0
	8	1	3	1
	9	6	1	5
	10	1	0	3
	11	37	9	8
	12	47	13	18
2015	1	61	30	22
	2	43	41	15
	3	26	27	27
	4	26	14	9
	5	17	6	15
	6	17	8	4
	7	6	3	2
	8	1	5	0
	9	4	0	3
	10	12	8	7
	11	33	9	8
	12	34	15	17
2016	1	34	19	10
	2	29	16	7
	3	24	16	6
	4	21	9	10
	5	5	4	2
	6	8	1	2
